# Supplementary material for: Selective Attention and Inhibitory Control of Attention Are Correlated With Music Audiation
Source: Front Psychol. 2020 Jun 3;11:1109. doi: 10.3389/fpsyg.2020.01109 (PMC7283900; doi:10.3389/fpsyg.2020.01109)
Supplement: TABLE S1 — Supplementary Material d2 percentiles and PMMA percentiles. Geographical location, Gender and Musical background. [file Table_1.XLSX]

## Sheet: Hoja1
Participant	CP	VAR	Errors	TOT	PMMA	Country	Gender	Music Background
1	95	25	2	90	74	Belgium	Girl	Yes
2	99	55	15	99	68	Belgium	Girl	Yes
3	1	80	106	1	8	Belgium	Girl	Yes
4	75	35	10	75	91	Belgium	Girl	No
5	85	15	8	85	86	Belgium	Girl	Yes
6	95	55	8	95	80	Belgium	Girl	No
7	99	15	19	98	74	Belgium	Girl	Yes
8	65	25	6	85	56	Belgium	Girl	No
9	55	25	12	60	86	Belgium	Girl	Yes
10	98	45	8	97	86	Belgium	Girl	No
11	25	85	10	30	62	Belgium	Girl	Yes
12	70	55	34	95	17	Belgium	Girl	No
13	99	60	4	99	74	Belgium	Girl	No
14	96	85	6	97	50	Belgium	Girl	No
15	90	65	10	95	86	Belgium	Girl	No
16	55	25	9	60	38	Chile	Girl	No
17	95	5	6	98	44	Chile	Girl	No
18	55	25	18	60	22	Chile	Girl	No
19	55	95	20	70	38	Chile	Girl	Yes
20	85	25	7	95	91	Chile	Girl	No
21	40	80	14	40	50	Chile	Girl	No
22	54	5	38	30	27	Chile	Girl	No
23	10	15	19	10	22	Chile	Girl	No
24	99	70	3	99	86	Chile	Girl	No
25	70	95	23	85	44	Belgium	Boy	Yes
26	85	98	63	98	80	Belgium	Boy	Yes
27	75	35	0	65	80	Belgium	Boy	Yes
28	1	99	127	15	8	Belgium	Boy	No
29	98	60	16	99	68	Belgium	Boy	No
30	50	10	8	70	22	Belgium	Boy	Yes
31	65	25	9	65	68	Belgium	Boy	No
32	85	99	13	95	50	Belgium	Boy	No
33	45	99	86	95	17	Belgium	Boy	Yes
34	75	99	9	85	80	Belgium	Boy	Yes
35	60	99	25	90	17	Belgium	Boy	Yes
36	95	45	9	95	95	Belgium	Boy	No
37	99	40	10	99	91	Belgium	Boy	Yes
38	95	40	5	95	80	Belgium	Boy	No
39	99	45	15	99	74	Belgium	Boy	No
40	99	96	17	99	50	Belgium	Boy	No
41	80	99	18	90	62	Belgium	Boy	No
42	55	55	6	65	74	Belgium	Boy	Yes
43	90	55	5	90	56	Belgium	Boy	Yes
44	55	80	5	65	68	Belgium	Boy	No
45	95	15	8	95	80	Belgium	Boy	No
46	30	70	8	45	68	Chile	Boy	Yes
47	15	90	41	25	0	Chile	Boy	No
48	50	60	2	40	8	Chile	Boy	No
49	5	99	54	4	3	Chile	Boy	No
50	75	80	48	99	5	Chile	Boy	Yes
51	65	55	6	65	97	Chile	Boy	No
52	5	99	101	90	17	Chile	Boy	No
53	30	70	32	45	68	Chile	Boy	No
54	70	25	4	70	22	Chile	Boy	No
55	5	99	54	4	3	Chile	Boy	Yes
56	40	70	16	40	3	Chile	Girl	No
57	30	80	10	40	68	Chile	Boy	No
58	15	15	45	15	3	Chile	Boy	No
59	5	60	25	4	8	Chile	Boy	No
60	5	55	100	40	22	Chile	Boy	No
61	15	80	90	25	5	Chile	Boy	No
